# Supplementary material for: A 2-Gene Host Signature for Improved Accuracy of COVID-19 Diagnosis Agnostic to Viral Variants
Source: mSystems. 2022 Dec 12;8(1):e00671-22. doi: 10.1128/msystems.00671-22 (PMC9948727; doi:10.1128/msystems.00671-22)
Supplement: DATA SET S2 [file msystems.00671-22-s0006.xlsx]

## Sheet: UCSF training set (CV)
ID	Mean out-of-fold probability
RR057e_00761	0.783104
RR057e_00776	0.768646
RR057e_00748	0.0533895
RR057e_00833	0.0355782
RR057e_00296	0.18464
RR057e_00824	0.214699
RR057i_00187	0.850223
RR057e_00324	0.0558751
RR057e_00883	0.0291775
RR057e_00835	0.033206
RR057e_00812	0.0534197
RR057e_00058	0.0357318
RR057e_00822	0.0267183
RR057e_00093	0.0264683
RR057e_00768	0.938382
RR057e_00885	0.0511792
RR057e_00806	0.0426345
RR057e_00856	0.101403
RR057e_00827	0.0433
RR057e_00852	0.0408484
RR057e_00512	0.032905
RR057e_00845	0.0293888
RR057e_00148	0.0234728
RR057e_00949	0.936895
RR057i_00119	0.0561912
RR057i_00074	0.91323
RR057e_00137	0.207634
RR057e_00873	0.0618675
RR057i_00176	0.0404136
RR057i_00115	0.0312993
RR057e_00340	0.641793
RR057e_00399	0.042996
RR057i_00138	0.769758
RR057e_00268	0.0369938
RR057e_00788	0.0303153
RR057e_00260	0.0310216
RR057e_00810	0.726022
RR057e_00840	0.0193274
RR057e_00431	0.882716
RR057e_00133	0.0324961
RR057e_00764	0.0280117
RR057e_00202	0.0517981
RR057i_00081	0.889487
RR057e_00830	0.0430466
RR057e_00753	0.810385
RR057i_00173	0.0456529
RR057e_00727	0.956176
RR057i_00171	0.855019
RR057e_00862	0.0681324
RR057e_00206	0.0274904
RR057e_00868	0.0879601
RR057e_00232	0.17829
RR057i_00110	0.743326
RR057e_00876	0.0535141
RR057e_00751	0.899394
RR057i_00147	0.822785
RR057i_00086	0.957473
RR057e_00222	0.0277673
RR057i_00090	0.910082
RR057i_00167	0.250049
RR057e_00870	0.0435749
RR057i_00190	0.729862
RR057e_00842	0.0466407
RR057e_00811	0.0329496
RR057e_00825	0.0985184
RR057e_00805	0.0281836
RR057e_00456	0.0470262
RR057e_00549	0.0515474
RR057e_00773	0.548155
RR057e_00841	0.072826
RR057i_00120	0.0300176
RR057e_00254	0.0300204
RR057e_00418	0.0328756
RR057i_00139	0.925612
RR057e_00173	0.0264866
RR057i_00141	0.171425
RR057e_00491	0.0423056
RR057i_00101	0.897907
RR057e_00451	0.0430675
RR057e_00515	0.0543805
RR057e_00804	0.0820112
RR057i_00134	0.922126
RR057e_00834	0.0331116
RR057e_00581	0.065807
RR057e_00882	0.0632276
RR057e_00070	0.414602
RR057e_00259	0.040168
RR057e_00816	0.0123717
RR057i_00151	0.921984
RR057e_00239	0.0129502
RR057i_00180	0.0664872
RR057e_00224	0.00915673
RR057e_00088	0.0696605
RR057e_00750	0.211806
RR057i_00103	0.89718
RR057e_00848	0.0396421
RR057e_00280	0.0310783
RR057e_00858	0.0401324
RR057e_00798	0.0612884
RR057e_00726	0.93367
RR057i_00068	0.916134
RR057e_00140	0.0280477
RR057e_00756	0.900486
RR057e_00782	0.595286
RR057e_00746	0.843563
RR057e_00047	0.0952161
RR057e_00853	0.0569977
RR057i_00084	0.933273
RR057e_00871	0.242505
RR057e_00567	0.0482146
RR057e_00410	0.0136232
RR057e_00107	0.0356248
RR057e_00168	0.247521
RR057i_00154	0.886914
RR057i_00098	0.951415
RR057e_00874	0.0342787
RR057e_00763	0.0350433
RR057e_00145	0.0361238
RR057e_00184	0.0286611
RR057e_00860	0.0508282
RR057e_00119	0.0478067
RR057e_00079	0.0291896
RR057e_00052	0.0301289
RR057e_00802	0.0372271
RR057e_00947	0.029306
RR057e_00074	0.0476013
RR057e_00586	0.0672593
RR057e_00747	0.896024
RR057e_00886	0.079654
RR057i_00175	0.0343141
RR057e_00783	0.533743
RR057e_00887	0.033597
RR057e_00851	0.0872829
RR057e_00880	0.0649644
RR057e_00505	0.0152193
RR057e_00294	0.0286714
RR057e_00560	0.0302545
RR057e_00403	0.842677
RR057e_00309	0.0891355
RR057i_00137	0.524364
RR057e_00875	0.0669476
RR057e_00808	0.0286656
RR057e_00231	0.0143113
RR057e_00741	0.919665
RR057e_00821	0.0335944
RR057e_00838	0.0281543
RR057e_00844	0.0291365
RR057i_00177	0.0429165
RR057e_00253	0.286927
RR057e_00138	0.0679031
RR057i_00117	0.0394511
RR057e_00475	0.0194449
RR057e_00837	0.0359573
RR057e_00846	0.249002
RR057e_00454	0.0532803
RR057e_00290	0.0224908
RR057i_00070	0.917869
RR057e_00814	0.0335238
RR057e_00843	0.0395736
RR057i_00118	0.055313
RR057e_00449	0.0442459
RR057e_00854	0.0886647
RR057e_00412	0.393893
RR057i_00078	0.866665
RR057e_00042	0.0289436
RR057e_00460	0.0268666
RR057e_00861	0.0382779
RR057e_00759	0.0221751
RR057e_00246	0.036287
RR057e_00143	0.071572
RR057e_00775	0.320849
RR057e_00116	0.0454281
RR057e_00084	0.84132
RR057e_00884	0.0296566
RR057i_00067	0.892782
RR057e_00863	0.0223977
RR057e_00799	0.0304669
RR057e_00779	0.529165
RR057e_00520	0.0844098
RR057e_00250	0.0501099
RR057i_00156	0.949329
RR057e_00237	0.29914
RR057e_00287	0.0320376
RR057e_00060	0.0220281
RR057e_00721	0.552956
RR057i_00179	0.0314421
RR057e_00427	0.070516
RR057e_00534	0.0338185
RR057e_00736	0.495478
RR057e_00494	0.0336543
RR057i_00082	0.766771
RR057e_00866	0.0356903
RR057i_00106	0.64966
RR057e_00504	0.9563
RR057e_00728	0.938035
RR057e_00859	0.0428334
RR057e_00826	0.071417
RR057e_00749	0.863516
RR057e_00200	0.159166
RR057i_00075	0.812159
RR057i_00076	0.285491
RR057e_00134	0.204249
RR057e_00729	0.332832
RR057e_00754	0.927381
RR057e_00809	0.0202324
RR057e_00272	0.035194
RR057i_00083	0.0604449
RR057e_00171	0.0102976
RR057i_00095	0.960651
RR057i_00189	0.880418
RR057i_00136	0.58985
RR057e_00800	0.0426846
RR057e_00817	0.0265896
RR057e_00943	0.894411
RR057i_00104	0.861061
RR057e_00285	0.032475
RR057i_00114	0.923923
RR057e_00828	0.842435
RR057i_00133	0.951631
RR057e_00857	0.034541
RR057e_00797	0.846864
RR057e_00540	0.0477624

## Sheet: UCSF test set
ID	Classification	Probability
RR057e_00881	COVID-	0.0281151
RR057e_00436	COVID+	0.567914
RR057e_00198	COVID-	0.0308595
RR057e_00867	COVID-	0.0215097
RR057e_00849	COVID-	0.0913306
RR057i_00088	COVID+	0.513436
RR057e_00295	COVID-	0.0307105
RR057e_00762	COVID-	0.013952
RR057e_00832	COVID-	0.0514899
RR057e_00823	COVID-	0.0278899
RR057e_00489	COVID-	0.144702
RR057i_00188	COVID-	0.35542
RR057i_00108	COVID-	0.0490825
RR057e_00117	COVID-	0.0348885
RR057e_00719	COVID+	0.436128
RR057e_00105	COVID-	0.0594299
RR057e_00590	COVID-	0.0272558
RR057e_00073	COVID-	0.029818
RR057e_00953	COVID-	0.031919
RR057i_00071	COVID+	0.953613
RR057e_00102	COVID-	0.031913
RR057e_00765	COVID-	0.0278834
RR057e_00818	COVID-	0.027822
RR057e_00855	COVID-	0.0691037
RR057e_00440	COVID-	0.0271106
RR057e_00076	COVID-	0.0458642
RR057e_00161	COVID-	0.0292742
RR057e_00423	COVID-	0.0598943
RR057e_00752	COVID+	0.550393
RR057e_00757	COVID-	0.175834
RR057e_00735	COVID+	0.960093
RR057e_00414	COVID+	0.750396
RR057e_00577	COVID-	0.0530173
RR057e_00051	COVID-	0.0406132
RR057e_00318	COVID-	0.0243793
RR057e_00508	COVID-	0.0381743
RR057e_00187	COVID-	0.299012
RR057i_00116	COVID-	0.0266466
RR057e_00302	COVID-	0.0491923
RR057e_00401	COVID-	0.0274918
RR057e_00216	COVID-	0.0758037
RR057e_00165	COVID-	0.0286294
RR057i_00099	COVID+	0.962573
RR057e_00080	COVID-	0.0424151
RR057i_00080	COVID-	0.0105885
RR057i_00204	COVID+	0.951979
RR057e_00437	COVID-	0.0636175
RR057i_00157	COVID+	0.849818
RR057e_00829	COVID+	0.680389
RR057e_00131	COVID-	0.214551
RR057e_00877	COVID-	0.0393515
RR057e_00831	COVID-	0.0697526
RR057e_00488	COVID-	0.085234
RR057e_00169	COVID-	0.0059175
RR057e_00865	COVID-	0.0438328
RR057e_00066	COVID-	0.0784656
RR057e_00872	COVID-	0.058548
RR057i_00077	COVID+	0.950405
RR057e_00142	COVID-	0.0454541
RR057e_00864	COVID-	0.0305966
RR057e_00203	COVID-	0.0533035
RR057e_00731	COVID+	0.713326
RR057e_00037	COVID-	0.0277606
RR057i_00072	COVID+	0.910424
RR057e_00039	COVID-	0.0446008
RR057e_00049	COVID-	0.191733
RR057e_00737	COVID+	0.923042
RR057e_00516	COVID-	0.0104768
RR057i_00158	COVID+	0.939828
RR057i_00062	COVID+	0.901483
RR057i_00100	COVID+	0.952038
RR057e_00878	COVID-	0.0408701
RR057e_00130	COVID-	0.0322813
RR057i_00109	COVID+	0.648994
RR057e_00291	COVID-	0.0449979
RR057e_00086	COVID-	0.0442861
RR057e_00485	COVID-	0.0602472
RR057i_00069	COVID+	0.946146
RR057i_00089	COVID+	0.884192
RR057e_00807	COVID-	0.00686059
RR057i_00112	COVID+	0.396634
RR057e_00847	COVID-	0.0385757
RR057e_00836	COVID-	0.0371714
RR057e_00442	COVID-	0.0463767
RR057e_00850	COVID+	0.412327
RR057e_00261	COVID-	0.0457396
RR057e_00223	COVID+	0.923032
RR057i_00122	COVID+	0.964667
RR057i_00096	COVID+	0.767497
RR057e_00416	COVID-	0.0237269
RR057i_00145	COVID+	0.633178
RR057e_00879	COVID-	0.0123862
RR057e_00801	COVID-	0.0088764
RR057e_00869	COVID-	0.0460404
RR057e_00273	COVID-	0.0363372
RR057e_00803	COVID-	0.0711676

## Sheet: NY validation set
ID	Classification	Probability
COVSUBJ_0066_1_P_HA	COVID+	0.930494
COVSUBJ_0251_1_P_HA	COVID+	0.23947
COVSUBJ_0077_1_P_HA	COVID+	0.883123
COVSUBJ_0625_1_P_HA	COVID+	0.964557
COVSUBJ_0542_1_P_HA	COVID+	0.898386
COVSUBJ_0622_1_P_HA	COVID+	0.912103
COVSUBJ_0367_1_P_HA	COVID+	0.266832
COVSUBJ_0583_1_P_HA	COVID+	0.948131
COVSUBJ_0631_1_P_HA	COVID-	0.0314166
COVSUBJ_0360_1_P_HA	COVID+	0.888359
COVSUBJ_0449_1_P_HA	COVID+	0.533279
COVSUBJ_0003_1_P_HA	COVID+	0.799288
COVSUBJ_0032_1_P_HA	COVID+	0.943911
COVSUBJ_0268_1_P_HA	COVID+	0.952377
COVSUBJ_0192_1_P_HA	COVID+	0.958098
COVSUBJ_0663_1_P_HA	COVID+	0.775791
COVSUBJ_0009_2_P_HA	COVID+	0.918455
COVSUBJ_0602_1_P_HA	COVID-	0.0763735
COVSUBJ_0563_1_P_HA	COVID+	0.548631
COVSUBJ_0646_1_P_HA	COVID+	0.217751
COVSUBJ_0442_1_P_HA	COVID+	0.932855
COVSUBJ_0352_1_P_HA	COVID+	0.933843
COVSUBJ_0144_1_P_WC	COVID-	0.0445875
COVSUBJ_0522_1_P_HA	COVID+	0.92342
COVSUBJ_0101_1_P_HA	COVID+	0.9575
COVSUBJ_0372_1_P_HA	COVID+	0.959635
COVSUBJ_0509_1_P_HA	COVID+	0.961189
COVSUBJ_0433_1_P_HA	COVID+	0.950405
COVSUBJ_0514_1_P_HA	COVID+	0.961673
COVSUBJ_0232_1_P_HA	COVID+	0.961227
COVSUBJ_0615_1_P_HA	COVID+	0.946216
COVSUBJ_0644_1_P_HA	COVID+	0.958383
COVSUBJ_0351_1_P_HA	COVID+	0.941399
COVSUBJ_0533_1_P_HA	COVID-	0.0626933
COVSUBJ_0610_1_P_HA	COVID+	0.934824
COVSUBJ_0662_1_P_HA	COVID+	0.923688
COVSUBJ_0428_1_P_HA	COVID+	0.905999
COVSUBJ_0070_1_P_HA	COVID-	0.152577
COVSUBJ_0598_1_P_HA	COVID-	0.0745571
COVSUBJ_0062_1_P_HA	COVID+	0.945663
COVSUBJ_0637_1_P_HA	COVID+	0.598171
COVSUBJ_0001_1_P_HA	COVID+	0.844991
COVSUBJ_0608_1_P_HA	COVID+	0.73625
COVSUBJ_0366_1_P_HA	COVID-	0.12268
COVSUBJ_0531_1_P_HA	COVID-	0.0296242
COVSUBJ_0150_1_P_HA	COVID-	0.0471904
COVSUBJ_0143_2_P_HA	COVID-	0.0437128
COVSUBJ_0228_1_P_HA	COVID+	0.911015
COVSUBJ_0023_1_P_HA	COVID+	0.766007
COVSUBJ_0368_1_P_HA	COVID+	0.791362
COVSUBJ_0038_1_P_HA	COVID+	0.937861
COVSUBJ_0340_1_P_HA	COVID+	0.825164
COVSUBJ_0371_1_P_HA	COVID-	0.0639718
COVSUBJ_0346_1_P_HA	COVID+	0.807988
COVSUBJ_0045_1_P_HA	COVID+	0.959099
COVSUBJ_0660_1_P_HA	COVID+	0.967133
COVSUBJ_0297_1_P_HA	COVID+	0.540481
COVSUBJ_0026_1_P_HA	COVID+	0.401593
COVSUBJ_0656_1_P_HA	COVID+	0.157553
COVSUBJ_0301_1_P_HA	COVID+	0.900092
COVSUBJ_0438_1_P_HA	COVID+	0.962492
COVSUBJ_0043_1_P_HA	COVID+	0.734079
COVSUBJ_0638_1_P_HA	COVID+	0.472902
COVSUBJ_0322_1_P_HA	COVID+	0.657644
COVSUBJ_0175_1_P_HA	COVID+	0.411664
COVSUBJ_0282_1_P_HA	COVID+	0.966229
COVSUBJ_0359_1_P_HA	COVID+	0.707727
COVSUBJ_0119_1_P_HA	COVID+	0.962748
COVSUBJ_0115_2_P_HA	COVID+	0.560598
COVSUBJ_0364_1_P_HA	COVID+	0.693383
COVSUBJ_0585_1_P_HA	COVID+	0.771361
COVSUBJ_0653_1_P_HA	COVID+	0.946001
COVSUBJ_0172_1_P_HA	COVID-	0.0614564
COVSUBJ_0398_1_P_HA	COVID+	0.957642
COVSUBJ_0063_1_P_HA	COVID-	0.102287
COVSUBJ_0069_1_P_HA	COVID+	0.956422
COVSUBJ_0037_1_P_HA	COVID+	0.923572
COVSUBJ_0355_1_P_HA	COVID+	0.16872
COVSUBJ_0416_1_P_HA	COVID+	0.824815
COVSUBJ_0606_1_P_HA	COVID+	0.41032
COVSUBJ_0649_1_P_HA	COVID+	0.934999
COVSUBJ_0024_1_P_HA	COVID-	0.0253262
COVSUBJ_0481_1_P_HA	COVID+	0.916695
COVSUBJ_0275_1_P_HA	COVID+	0.859176
COVSUBJ_0658_1_P_HA	COVID+	0.907438
COVSUBJ_0653_2_P_HA	COVID+	0.936582
COVSUBJ_0650_1_P_HA	COVID+	0.943988
COVSUBJ_0635_1_P_HA	COVID+	0.546134
COVSUBJ_0358_1_P_HA	COVID+	0.723926
COVSUBJ_0639_2_P_HA	COVID+	0.863432
COVSUBJ_0603_1_P_HA	COVID+	0.248053
COVSUBJ_0204_1_P_HA	COVID+	0.907307
COVSUBJ_0609_1_P_HA	COVID+	0.267414
COVSUBJ_0068_1_P_HA	COVID+	0.718145
COVSUBJ_0123_1_P_HA	COVID+	0.662915
COVSUBJ_0329_1_P_HA	COVID+	0.957836
COVSUBJ_0512_1_P_HA	COVID+	0.948577
COVSUBJ_0632_1_P_HA	COVID+	0.95928
COVSUBJ_0091_2_P_HA	COVID+	0.860746
COVSUBJ_0225_1_P_HA	COVID+	0.658358
COVSUBJ_0034_1_P_HA	COVID+	0.885202
COVSUBJ_0049_1_P_HA	COVID+	0.815895
COVSUBJ_0642_1_P_HA	COVID-	0.0968492
COVSUBJ_0652_1_P_HA	COVID-	0.0415878
COVSUBJ_0645_1_P_HA	COVID+	0.372115
COVSUBJ_0067_1_P_HA	COVID+	0.522108
COVSUBJ_0592_1_P_HA	COVID+	0.945611
COVSUBJ_0614_1_P_HA	COVID+	0.903502
COVSUBJ_0665_1_P_HA	COVID+	0.945441
COVSUBJ_0576_1_P_HA	COVID+	0.836965
COVSUBJ_0591_1_P_HA	COVID+	0.513129
COVSUBJ_0603_2_P_HA	COVID+	0.293914
COVSUBJ_0612_1_P_HA	COVID+	0.77648
COVSUBJ_0575_1_P_HA	COVID+	0.92872
COVSUBJ_0526_1_P_HA	COVID+	0.914009
COVSUBJ_0085_1_P_HA	COVID-	0.025016
COVSUBJ_0605_1_P_HA	COVID+	0.810145
COVSUBJ_0080_1_P_HA	COVID+	0.629179
COVSUBJ_0075_1_P_HA	COVID+	0.794735
COVSUBJ_0143_1_P_HA	COVID-	0.0434668
COVSUBJ_0641_1_P_HA	COVID+	0.953148
COVSUBJ_0339_1_P_HA	COVID+	0.868092
COVSUBJ_0643_1_P_HA	COVID+	0.929838
COVSUBJ_0385_1_P_HA	COVID-	0.0349925
COVSUBJ_0343_1_P_HA	COVID+	0.858045
COVSUBJ_0626_1_P_HA	COVID+	0.907961
COVSUBJ_0178_1_P_HA	COVID+	0.92671
COVSUBJ_0354_1_P_HA	COVID+	0.88723
COVSUBJ_0216_1_P_HA	COVID+	0.760823
COVSUBJ_0018_1_P_HA	COVID+	0.412589
COVSUBJ_0667_1_P_HA	COVID+	0.180332
COVSUBJ_0072_1_P_HA	COVID+	0.942904
COVSUBJ_0014_1_P_HA	COVID-	0.056868
COVSUBJ_0016_1_P_HA	COVID+	0.864914
COVSUBJ_0074_1_P_HA	COVID-	0.0304334
COVSUBJ_0071_2_P_HA	COVID+	0.199347
COVSUBJ_0081_1_P_HA	COVID+	0.631321
COVSUBJ_0402_2_P_HA	COVID+	0.78335
COVSUBJ_0384_1_P_HA	COVID-	0.0605086
COVSUBJ_0306_1_P_HA	COVID+	0.955031
COVSUBJ_0076_1_P_HA	COVID+	0.945703
COVSUBJ_0073_1_P_HA	COVID-	0.0288225
COVSUBJ_0079_1_P_HA	COVID-	0.0513613
COVSUBJ_0017_1_P_HA	COVID+	0.837302
COVSUBJ_0142_2_P_HA	COVID+	0.966631
COVSUBJ_0402_1_P_HA	COVID+	0.291258
COVSUBJ_0649_2_P_HA	COVID+	0.814831
COVSUBJ_0664_1_P_HA	COVID+	0.403471
COVSUBJ_0369_1_P_HA	COVID+	0.878955
COVSUBJ_0628_1_P_HA	COVID+	0.939836
COVSUBJ_0319_1_P_HA	COVID+	0.178451
COVSUBJ_0115_1_P_HA	COVID+	0.315765
COVSUBJ_0634_1_P_HA	COVID+	0.888917
COVSUBJ_0519_1_P_HA	COVID+	0.913049
COVSUBJ_0668_1_P_HA	COVID+	0.957939
COVSUBJ_0627_1_P_HA	COVID+	0.529449
COVSUBJ_0620_1_P_HA	COVID+	0.743447
COVSUBJ_0577_1_P_HA	COVID+	0.921256
COVSUBJ_0452_1_P_HA	COVID+	0.936839
COVSUBJ_0087_1_P_HA	COVID+	0.861312
COVSUBJ_0087_2_P_HA	COVID-	0.10471
COVSUBJ_0078_1_P_HA	COVID-	0.0316306
COVSUBJ_0651_1_P_HA	COVID+	0.883056
COVSUBJ_0319_2_P_HA	COVID-	0.104862
COVSUBJ_0085_2_P_HA	COVID-	0.0702411
COVSUBJ_0296_1_P_HA	COVID+	0.86206
COVSUBJ_0503_1_N_HA	COVID-	0.0642835
COVSUBJ_0317_1_N_HA	COVID+	0.426751
COVSUBJ_0295_1_N_HA	COVID-	0.0474101
COVSUBJ_0168_1_N_HA	COVID-	0.0445711
COVSUBJ_0555_1_N_HA	COVID-	0.0337093
COVSUBJ_0173_1_N_HA	COVID+	0.340491
COVSUBJ_0478_1_N_HA	COVID-	0.0554632
COVSUBJ_0185_1_N_HA	COVID-	0.0224008
COVSUBJ_0408_1_N_HA	COVID+	0.364265
COVSUBJ_0302_1_N_HA	COVID-	0.0228999
COVSUBJ_0414_1_N_HA	COVID+	0.612519
COVSUBJ_0082_1_N_HA	COVID+	0.882949
COVSUBJ_0451_1_N_HA	COVID-	0.0118396
COVSUBJ_0129_1_N_HA	COVID-	0.00538265
COVSUBJ_0374_1_N_HA	COVID+	0.961687
COVSUBJ_0303_1_N_HA	COVID-	0.104805
COVSUBJ_0194_1_N_HA	COVID-	0.129672
COVSUBJ_0326_1_N_HA	COVID-	0.140013
COVSUBJ_0113_1_N_HA	COVID-	0.00605261
COVSUBJ_0362_1_N_HA	COVID-	0.0589249
COVSUBJ_0412_1_N_HA	COVID-	0.0889671
COVSUBJ_0102_1_N_HA	COVID-	0.0437501
COVSUBJ_0052_1_N_HA	COVID-	0.0658658
COVSUBJ_0534_1_N_HA	COVID-	0.00658754
COVSUBJ_0047_1_N_HA	COVID-	0.0158766
COVSUBJ_0431_1_N_HA	COVID-	0.0150988
COVSUBJ_0264_1_N_HA	COVID+	0.949738
COVSUBJ_0028_1_N_HA	COVID-	0.00528344
COVSUBJ_0477_1_N_HA	COVID+	0.48849
COVSUBJ_0203_1_N_HA	COVID+	0.269556
COVSUBJ_0048_1_N_HA	COVID-	0.0940594
COVSUBJ_0002_1_N_HA	COVID+	0.413269
COVSUBJ_0502_1_N_HA	COVID+	0.903026
COVSUBJ_0521_1_N_HA	COVID-	0.0165088
COVSUBJ_0124_1_N_HA	COVID-	0.0683788
COVSUBJ_0224_1_N_HA	COVID-	0.11427
COVSUBJ_0271_1_N_HA	COVID-	0.0206331
COVSUBJ_0273_1_N_HA	COVID-	0.0274797
COVSUBJ_0288_1_N_HA	COVID-	0.112728
COVSUBJ_0569_1_N_HA	COVID-	0.00551461
COVSUBJ_0227_1_N_HA	COVID-	0.0167404
COVSUBJ_0607_1_N_HA	COVID-	0.0435919
COVSUBJ_0180_1_N_HA	COVID-	0.12938
COVSUBJ_0291_1_N_HA	COVID-	0.0423841
COVSUBJ_0071_1_N_HA	COVID-	0.0270404
COVSUBJ_0285_1_N_HA	COVID-	0.0415875
COVSUBJ_0141_1_N_HA	COVID+	0.670724
COVSUBJ_0330_1_N_HA	COVID-	0.023088
COVSUBJ_0323_1_N_HA	COVID+	0.769246
COVSUBJ_0429_1_N_HA	COVID-	0.041632
COVSUBJ_0304_1_N_HA	COVID+	0.553452
COVSUBJ_0621_1_N_HA	COVID+	0.293819
COVSUBJ_0313_1_N_HA	COVID+	0.936127
COVSUBJ_0187_1_N_HA	COVID+	0.481459
COVSUBJ_0103_1_N_HA	COVID-	0.00703002
COVSUBJ_0305_1_N_HA	COVID-	0.0835569
COVSUBJ_0447_1_N_HA	COVID-	0.00829083
COVSUBJ_0299_1_N_HA	COVID-	0.131849
COVSUBJ_0332_1_N_HA	COVID-	0.00620148
COVSUBJ_0426_1_N_HA	COVID-	0.0121425
COVSUBJ_0523_1_N_HA	COVID-	0.0273291
COVSUBJ_0507_1_N_HA	COVID-	0.00774494
COVSUBJ_0551_1_N_HA	COVID-	0.0435008
COVSUBJ_0167_1_N_HA	COVID+	0.9467
COVSUBJ_0246_1_N_HA	COVID-	0.0383239
COVSUBJ_0418_1_N_HA	COVID+	0.336494
COVSUBJ_0298_1_N_HA	COVID-	0.0171712
COVSUBJ_0520_1_N_HA	COVID-	0.00845133
COVSUBJ_0159_1_N_HA	COVID-	0.00532467
COVSUBJ_0584_1_N_HA	COVID-	0.0127996
COVSUBJ_0518_1_N_HA	COVID-	0.0121225
COVSUBJ_0443_1_N_HA	COVID-	0.0366924
COVSUBJ_0504_1_N_HA	COVID-	0.0377426
COVSUBJ_0393_1_N_HA	COVID+	0.731374
COVSUBJ_0493_1_N_HA	COVID+	0.907846
COVSUBJ_0441_1_N_HA	COVID-	0.0342706
COVSUBJ_0156_1_N_WC	COVID+	0.656517
COVSUBJ_0223_1_N_HA	COVID-	0.0305445
COVSUBJ_0097_2_N_HA	COVID-	0.0303231
COVSUBJ_0357_1_N_HA	COVID-	0.0517618
COVSUBJ_0333_1_N_HA	COVID+	0.47272
COVSUBJ_0476_1_N_HA	COVID-	0.0272426
COVSUBJ_0557_2_N_HA	COVID-	0.0411512
COVSUBJ_0404_1_N_HA	COVID+	0.155367
COVSUBJ_0459_1_N_HA	COVID-	0.0318594
COVSUBJ_0562_1_N_HA	COVID-	0.0100847
COVSUBJ_0403_2_N_HA	COVID-	0.0214226
COVSUBJ_0413_1_N_HA	COVID+	0.887783
COVSUBJ_0394_1_N_HA	COVID-	0.0261275
COVSUBJ_0348_1_N_HA	COVID-	0.0590955
COVSUBJ_0410_1_N_HA	COVID-	0.0272381
COVSUBJ_0174_1_N_HA	COVID+	0.214612
COVSUBJ_0469_2_N_HA	COVID-	0.032161
COVSUBJ_0110_1_N_HA	COVID-	0.0251444
COVSUBJ_0193_1_N_HA	COVID-	0.0121249
COVSUBJ_0179_1_N_HA	COVID-	0.0144139
COVSUBJ_0012_1_N_HA	COVID-	0.0607904
COVSUBJ_0387_1_N_HA	COVID-	0.0103332
COVSUBJ_0197_1_N_HA	COVID-	0.0319077
COVSUBJ_0112_1_N_HA	COVID-	0.0383894
COVSUBJ_0594_1_N_HA	COVID-	0.0453603
COVSUBJ_0261_1_N_HA	COVID-	0.0555442
COVSUBJ_0263_1_N_HA	COVID-	0.0450403
COVSUBJ_0495_1_N_HA	COVID-	0.0155456
COVSUBJ_0109_1_N_HA	COVID-	0.0421034
COVSUBJ_0184_1_N_HA	COVID-	0.0264876
COVSUBJ_0382_2_N_HA	COVID-	0.0246979
COVSUBJ_0133_1_N_HA	COVID-	0.0327392
COVSUBJ_0188_1_N_HA	COVID-	0.0255068
COVSUBJ_0469_1_N_HA	COVID-	0.0501222
COVSUBJ_0239_1_N_HA	COVID-	0.0504875
COVSUBJ_0290_1_N_HA	COVID-	0.0326884
COVSUBJ_0111_1_N_HA	COVID-	0.0263723
COVSUBJ_0550_1_N_HA	COVID-	0.0430181
COVSUBJ_0437_1_N_HA	COVID-	0.0405189
COVSUBJ_0190_1_N_HA	COVID-	0.0266072
COVSUBJ_0406_1_N_HA	COVID-	0.0274849
COVSUBJ_0222_1_N_HA	COVID-	0.016098
COVSUBJ_0532_1_N_HA	COVID-	0.113739
COVSUBJ_0458_1_N_HA	COVID-	0.0293484
COVSUBJ_0177_1_N_HA	COVID-	0.0173864
COVSUBJ_0008_1_N_HA	COVID-	0.0728467
COVSUBJ_0205_1_N_HA	COVID-	0.0225698
COVSUBJ_0100_2_N_HA	COVID-	0.0329721
COVSUBJ_0199_1_N_HA	COVID-	0.0475767
COVSUBJ_0094_1_N_HA	COVID-	0.0282861
COVSUBJ_0219_1_N_HA	COVID+	0.645814
COVSUBJ_0483_1_N_HA	COVID-	0.0295568
COVSUBJ_0375_1_N_HA	COVID-	0.0314789
COVSUBJ_0132_1_N_HA	COVID-	0.0707753
COVSUBJ_0245_1_N_HA	COVID-	0.0363493
COVSUBJ_0099_1_N_HA	COVID-	0.0671908
COVSUBJ_0294_1_N_HA	COVID-	0.00936267
COVSUBJ_0593_1_N_HA	COVID-	0.0491749
COVSUBJ_0160_1_N_HA	COVID-	0.0269629
COVSUBJ_0453_1_N_HA	COVID-	0.0352124
COVSUBJ_0654_2_N_HA	COVID-	0.0212398
COVSUBJ_0466_1_N_HA	COVID-	0.0326784
COVSUBJ_0292_1_N_HA	COVID-	0.0274698
COVSUBJ_0456_1_N_HA	COVID-	0.0812648
COVSUBJ_0220_1_N_HA	COVID-	0.0582768
COVSUBJ_0529_1_N_HA	COVID-	0.0426114
COVSUBJ_0432_1_N_HA	COVID-	0.0298928
COVSUBJ_0435_1_N_HA	COVID-	0.0647295
COVSUBJ_0138_1_N_HA	COVID-	0.0342717
COVSUBJ_0201_1_N_HA	COVID-	0.0316836
COVSUBJ_0571_1_N_HA	COVID-	0.0294085
COVSUBJ_0213_1_N_HA	COVID-	0.0261361
COVSUBJ_0341_1_N_HA	COVID+	0.270319
COVSUBJ_0378_1_N_HA	COVID-	0.00857282
COVSUBJ_0434_1_N_HA	COVID-	0.034563
COVSUBJ_0547_1_N_HA	COVID-	0.0460909
COVSUBJ_0356_1_N_HA	COVID-	0.0331459
COVSUBJ_0051_1_N_HA	COVID-	0.042955
COVSUBJ_0564_1_N_HA	COVID-	0.0309301
COVSUBJ_0475_1_N_HA	COVID-	0.0648535
COVSUBJ_0495_2_N_HA	COVID-	0.0338921
COVSUBJ_0059_1_N_HA	COVID-	0.0402143
COVSUBJ_0511_1_N_HA	COVID-	0.135038
COVSUBJ_0579_1_N_HA	COVID+	0.954968
COVSUBJ_0544_1_N_HA	COVID+	0.715788
COVSUBJ_0267_2_N_HA	COVID+	0.597261
COVSUBJ_0494_1_N_HA	COVID-	0.0228269
COVSUBJ_0270_2_N_HA	COVID-	0.0137265
COVSUBJ_0064_1_N_HA	COVID-	0.0669192
COVSUBJ_0098_1_N_HA	COVID-	0.00730824
COVSUBJ_0233_1_N_HA	COVID-	0.012265
COVSUBJ_0636_1_N_HA	COVID+	0.189226
COVSUBJ_0630_1_N_HA	COVID-	0.0642353
COVSUBJ_0286_1_N_HA	COVID-	0.00834852
COVSUBJ_0491_1_N_HA	COVID-	0.118705
COVSUBJ_0257_1_N_HA	COVID-	0.0260429
COVSUBJ_0499_1_N_HA	COVID-	0.0622761
COVSUBJ_0215_1_N_HA	COVID-	0.0347295
COVSUBJ_0139_1_N_HA	COVID-	0.0127934
COVSUBJ_0065_1_N_HA	COVID-	0.0400423
COVSUBJ_0537_1_N_HA	COVID-	0.0615689
COVSUBJ_0255_1_N_HA	COVID-	0.0357013
COVSUBJ_0601_1_N_HA	COVID-	0.027191
COVSUBJ_0088_2_N_HA	COVID-	0.0597757
COVSUBJ_0462_1_N_HA	COVID-	0.0642244
COVSUBJ_0611_1_N_HA	COVID-	0.0494333
COVSUBJ_0186_1_N_HA	COVID-	0.0582726
COVSUBJ_0214_1_N_HA	COVID-	0.0269906
COVSUBJ_0042_1_N_HA	COVID-	0.0634174
COVSUBJ_0279_1_N_HA	COVID-	0.0479078
COVSUBJ_0566_1_N_HA	COVID-	0.0338624
COVSUBJ_0488_1_N_HA	COVID-	0.0397413
COVSUBJ_0013_1_N_HA	COVID-	0.0486667
COVSUBJ_0482_1_N_HA	COVID-	0.0362335
COVSUBJ_0570_1_N_HA	COVID-	0.0403691
COVSUBJ_0266_1_N_HA	COVID-	0.0359756
COVSUBJ_0654_1_N_HA	COVID-	0.0180105
COVSUBJ_0272_1_N_HA	COVID+	0.38025
COVSUBJ_0260_2_N_HA	COVID-	0.128001
COVSUBJ_0242_1_N_HA	COVID-	0.0647957
COVSUBJ_0240_1_N_HA	COVID-	0.0422155
COVSUBJ_0496_1_N_HA	COVID-	0.0302123
COVSUBJ_0277_1_N_HA	COVID-	0.0727941
COVSUBJ_0006_1_N_HA	COVID-	0.0408382
COVSUBJ_0259_1_N_HA	COVID-	0.0182407
COVSUBJ_0484_1_N_HA	COVID-	0.0203521
COVSUBJ_0278_1_N_HA	COVID-	0.0558709
COVSUBJ_0019_1_N_HA	COVID-	0.0379015
COVSUBJ_0230_1_N_HA	COVID-	0.0294356
COVSUBJ_0253_1_N_HA	COVID-	0.0292026
COVSUBJ_0231_1_N_HA	COVID-	0.0304583
COVSUBJ_0480_1_N_HA	COVID-	0.0506121
COVSUBJ_0236_1_N_HA	COVID-	0.0341779
COVSUBJ_0498_1_N_HA	COVID-	0.0408106
COVSUBJ_0235_1_N_HA	COVID-	0.0252579
COVSUBJ_0613_1_N_HA	COVID-	0.0373385
COVSUBJ_0601_2_N_HA	COVID-	0.0323034
COVSUBJ_0267_1_N_HA	COVID+	0.159783
COVSUBJ_0567_1_N_HA	COVID-	0.0528032
COVSUBJ_0573_1_N_HA	COVID-	0.0151302
COVSUBJ_0086_1_N_HA	COVID-	0.0530481
COVSUBJ_0211_1_N_HA	COVID-	0.0353169
COVSUBJ_0241_1_N_HA	COVID-	0.0251582
COVSUBJ_0486_1_N_HA	COVID-	0.0383982
COVSUBJ_0501_1_N_HA	COVID-	0.0267849
COVSUBJ_0183_1_N_HA	COVID-	0.0604417
COVSUBJ_0095_1_N_HA	COVID-	0.00707275
COVSUBJ_0030_1_N_HA	COVID-	0.0287304
COVSUBJ_0061_1_N_HA	COVID-	0.0291841
COVSUBJ_0237_1_N_HA	COVID-	0.0258367
COVSUBJ_0276_1_N_HA	COVID-	0.0623372
COVSUBJ_0039_1_N_HA	COVID-	0.0396129
COVSUBJ_0007_1_N_HA	COVID-	0.0381972
COVSUBJ_0020_1_N_HA	COVID+	0.471007
COVSUBJ_0207_1_N_HA	COVID-	0.0639404
COVSUBJ_0105_2_N_HA	COVID-	0.0416464
COVSUBJ_0229_1_N_HA	COVID-	0.046732
COVSUBJ_0060_1_N_HA	COVID-	0.0380741
COVSUBJ_0287_1_N_HA	COVID-	0.0362695
COVSUBJ_0011_1_N_HA	COVID+	0.448579
COVSUBJ_0234_1_N_HA	COVID-	0.0252948
COVSUBJ_0093_2_N_HA	COVID-	0.0282077
COVSUBJ_0095_2_N_HA	COVID-	0.0124234
COVSUBJ_0031_1_N_HA	COVID-	0.076065
COVSUBJ_0055_1_N_HA	COVID-	0.0303756
COVSUBJ_0041_1_N_HA	COVID-	0.0282758
COVSUBJ_0036_1_N_HA	COVID-	0.0261926
COVSUBJ_0238_1_N_HA	COVID-	0.0257248
COVSUBJ_0293_1_N_HA	COVID+	0.164667
COVSUBJ_0057_1_N_HA	COVID-	0.0352156
COVSUBJ_0021_1_N_HA	COVID-	0.0353603
COVSUBJ_0040_1_N_HA	COVID-	0.0368284
COVSUBJ_0054_1_N_HA	COVID-	0.0415581
COVSUBJ_0058_1_N_HA	COVID-	0.025171
COVSUBJ_0500_1_N_HA	COVID-	0.0278434
COVSUBJ_0666_1_N_HA	COVID-	0.0386344
COVSUBJ_0381_1_N_HA	COVID-	0.0168021
COVSUBJ_0446_1_N_HA	COVID-	0.0389624
COVSUBJ_0640_1_N_HA	COVID-	0.0352024
COVSUBJ_0361_1_N_HA	COVID-	0.0321042
COVSUBJ_0307_1_N_HA	COVID-	0.0253174
COVSUBJ_0380_1_N_HA	COVID-	0.0309385
COVSUBJ_0618_1_N_HA	COVID-	0.0304613
COVSUBJ_0439_1_N_HA	COVID-	0.0292389
COVSUBJ_0084_1_N_HA	COVID-	0.0317424
COVSUBJ_0084_2_N_HA	COVID-	0.0263527
COVSUBJ_0403_1_N_HA	COVID-	0.0111591
COVSUBJ_0445_1_N_HA	COVID-	0.0257129
COVSUBJ_0373_1_N_HA	COVID-	0.0307916
COVSUBJ_0312_1_N_HA	COVID-	0.0409147
COVSUBJ_0311_1_N_HA	COVID+	0.478286
COVSUBJ_0513_1_N_HA	COVID-	0.0429321
COVSUBJ_0328_1_N_HA	COVID+	0.8275
COVSUBJ_0582_1_N_HA	COVID-	0.0256339
COVSUBJ_0310_1_N_HA	COVID-	0.02295
COVSUBJ_0515_1_N_HA	COVID-	0.0574847
COVSUBJ_0574_1_N_HA	COVID-	0.0254442
COVSUBJ_0314_1_N_HA	COVID-	0.0281046
COVSUBJ_0338_1_N_HA	COVID-	0.0258659
COVSUBJ_0345_1_N_HA	COVID-	0.0163885
COVSUBJ_0647_1_N_HA	COVID-	0.0519358
COVSUBJ_0444_1_N_HA	COVID-	0.025758
COVSUBJ_0390_1_N_HA	COVID-	0.0340956
COVSUBJ_0525_1_N_HA	COVID-	0.0609904
COVSUBJ_0165_1_N_HA	COVID-	0.144411
COVSUBJ_0053_1_N_HA	COVID-	0.041855
COVSUBJ_0166_1_N_HA	COVID-	0.0267751
COVSUBJ_0315_1_N_HA	COVID+	0.598749
COVSUBJ_0392_1_N_HA	COVID-	0.0489962
COVSUBJ_0629_1_N_HA	COVID-	0.0292087
COVSUBJ_0365_1_N_HA	COVID-	0.0409272
COVSUBJ_0193_2_N_HA	COVID-	0.040873
COVSUBJ_0391_1_N_HA	COVID-	0.0556451
COVSUBJ_0497_1_N_HA	COVID-	0.0265845
COVSUBJ_0535_1_N_HA	COVID-	0.0281828
COVSUBJ_0549_1_N_HA	COVID-	0.0349176
COVSUBJ_0624_1_N_HA	COVID-	0.0733395
COVSUBJ_0316_1_N_HA	COVID+	0.413411
COVSUBJ_0505_1_N_HA	COVID+	0.966497
COVSUBJ_0524_1_N_HA	COVID-	0.0265514
COVSUBJ_0096_1_N_HA	COVID-	0.028449
COVSUBJ_0470_1_N_HA	COVID-	0.040765
COVSUBJ_0027_1_N_HA	COVID-	0.0252655
COVSUBJ_0136_1_N_HA	COVID-	0.0273567
COVSUBJ_0162_1_N_HA	COVID-	0.00947955
COVSUBJ_0086_2_N_HA	COVID-	0.0266949
COVSUBJ_0546_1_N_HA	COVID-	0.0757549
COVSUBJ_0474_1_N_HA	COVID-	0.0263933
COVSUBJ_0409_1_N_HA	COVID-	0.0309522
COVSUBJ_0363_1_N_HA	COVID-	0.0129572
COVSUBJ_0655_1_N_HA	COVID-	0.0270751
COVSUBJ_0331_1_N_HA	COVID-	0.0335903
COVSUBJ_0336_1_N_HA	COVID-	0.0458788
COVSUBJ_0633_1_N_HA	COVID+	0.846133
COVSUBJ_0578_1_N_HA	COVID-	0.0535705
COVSUBJ_0659_1_N_HA	COVID-	0.028388
COVSUBJ_0163_1_N_HA	COVID-	0.0253556
COVSUBJ_0492_1_N_HA	COVID-	0.0463671
COVSUBJ_0580_1_N_HA	COVID-	0.0342055
COVSUBJ_0388_1_N_HA	COVID-	0.0487877
COVSUBJ_0309_1_N_HA	COVID-	0.0487664
COVSUBJ_0161_1_N_HA	COVID-	0.00883998
COVSUBJ_0543_1_N_HA	COVID-	0.0428984
COVSUBJ_0269_1_N_HA	COVID-	0.0806165
COVSUBJ_0189_1_N_HA	COVID-	0.0286829
COVSUBJ_0545_1_N_HA	COVID-	0.0546811
COVSUBJ_0468_1_N_HA	COVID-	0.101053
COVSUBJ_0623_1_N_HA	COVID-	0.0386566
COVSUBJ_0389_1_N_HA	COVID-	0.0513048
COVSUBJ_0308_1_N_HA	COVID-	0.0580052
COVSUBJ_0151_1_N_HA	COVID-	0.0278723
COVSUBJ_0171_1_N_HA	COVID-	0.0422798
COVSUBJ_0210_1_N_HA	COVID-	0.0426927
COVSUBJ_0169_1_N_HA	COVID-	0.0294486
COVSUBJ_0120_1_N_HA	COVID-	0.0502451
COVSUBJ_0164_1_N_HA	COVID-	0.0292389
COVSUBJ_0382_1_N_HA	COVID-	0.0360978
COVSUBJ_0467_1_N_HA	COVID-	0.0286721
COVSUBJ_0440_1_N_HA	COVID-	0.0267636
COVSUBJ_0106_2_N_HA	COVID-	0.0232857
COVSUBJ_0089_2_N_HA	COVID-	0.0451327
COVSUBJ_0128_1_N_HA	COVID-	0.0264172
COVSUBJ_0134_1_N_HA	COVID-	0.0296214
COVSUBJ_0029_1_N_HA	COVID+	0.539479
COVSUBJ_0226_1_N_HA	COVID-	0.0261424
COVSUBJ_0025_1_N_HA	COVID-	0.0281764
COVSUBJ_0050_1_N_HA	COVID+	0.598452
COVSUBJ_0455_1_N_HA	COVID-	0.0266187
COVSUBJ_0126_1_N_HA	COVID+	0.809569
COVSUBJ_0090_1_N_HA	COVID-	0.0285534
COVSUBJ_0114_1_N_HA	COVID-	0.0317646
COVSUBJ_0196_1_N_HA	COVID-	0.00870423
COVSUBJ_0370_1_N_HA	COVID-	0.0405749
COVSUBJ_0010_1_N_HA	COVID-	0.0249221
COVSUBJ_0487_1_N_HA	COVID-	0.060185
COVSUBJ_0147_1_N_WC	COVID-	0.0316705
COVSUBJ_0510_1_N_HA	COVID-	0.0389986
COVSUBJ_0541_1_N_HA	COVID-	0.0223458
COVSUBJ_0379_1_N_HA	COVID-	0.0285295
COVSUBJ_0305_2_N_HA	COVID-	0.0162583
COVSUBJ_0022_1_N_HA	COVID-	0.0536642
COVSUBJ_0657_1_N_HA	COVID-	0.0303394
COVSUBJ_0289_1_N_HA	COVID-	0.0396182
COVSUBJ_0153_1_N_HA	COVID-	0.0534944
COVSUBJ_0140_1_N_HA	COVID-	0.0352042
COVSUBJ_0320_1_N_HA	COVID-	0.0227461
COVSUBJ_0155_1_N_HA	COVID-	0.0253473
COVSUBJ_0405_2_N_HA	COVID-	0.034274
COVSUBJ_0648_1_N_HA	COVID-	0.0521279
COVSUBJ_0535_2_N_HA	COVID-	0.0527548
COVSUBJ_0334_1_N_HA	COVID-	0.0192059
COVSUBJ_0450_1_N_HA	COVID+	0.83948
COVSUBJ_0243_1_N_HA	COVID-	0.0286263
COVSUBJ_0411_1_N_HA	COVID-	0.0262522
COVSUBJ_0142_1_N_HA	COVID-	0.0296505
COVSUBJ_0572_1_N_HA	COVID-	0.0417514
COVSUBJ_0617_1_N_HA	COVID-	0.0170731
COVSUBJ_0616_1_N_HA	COVID-	0.0392039
COVSUBJ_0552_1_N_HA	COVID-	0.0115086
COVSUBJ_0300_1_N_HA	COVID-	0.0394698
COVSUBJ_0548_1_N_HA	COVID-	0.0319911
COVSUBJ_0198_1_N_HA	COVID-	0.0286789
COVSUBJ_0516_1_N_HA	COVID-	0.0178242
COVSUBJ_0250_1_N_HA	COVID-	0.0298634
COVSUBJ_0056_1_N_HA	COVID-	0.0300387
COVSUBJ_0249_1_N_HA	COVID-	0.0276844
COVSUBJ_0033_1_N_HA	COVID-	0.0305258
COVSUBJ_0127_1_N_HA	COVID+	0.943985
COVSUBJ_0589_1_N_HA	COVID-	0.0308941
COVSUBJ_0377_1_N_HA	COVID-	0.0268214
COVSUBJ_0281_1_N_HA	COVID-	0.0543882
