# Supplementary material for: A 2-Gene Host Signature for Improved Accuracy of COVID-19 Diagnosis Agnostic to Viral Variants
Source: mSystems. 2022 Dec 12;8(1):e00671-22. doi: 10.1128/msystems.00671-22 (PMC9948727; doi:10.1128/msystems.00671-22)
Supplement: DATA SET S3 [file msystems.00671-22-s0007.xlsx]

## Sheet: supp_data_2
Swab_ID	Experiment	Category	IFI6	GBP5	SC2_N_Ct
1	1	NEGATIVE	-1.92	-3.92	NA
2	1	NEGATIVE	-1.12	0.31	NA
2	3	NEGATIVE	-2.13	0.53	NA
2	3	SPIKE_IN	-2.65	0.62	NA
3	1	NEGATIVE	-1.15	1.94	NA
4	1	NEGATIVE	-5.53	-0.49	NA
5	1	NEGATIVE	-2.36	-1.14	NA
6	1	NEGATIVE	-1.27	0.28	NA
7	1	NEGATIVE	-0.41	2.6	NA
8	1	NEGATIVE	-1.18	0.11	NA
8	3	NEGATIVE	-1.97	0.97	NA
8	3	SPIKE_IN	-2.32	0.85	NA
9	1	NEGATIVE	-0.66	3.41	NA
10	1	NEGATIVE	-1.28	-0.2	NA
11	1	NEGATIVE	-2.65	1.49	NA
12	1	NEGATIVE	0.46	1	NA
13	1	NEGATIVE	-1.75	0.31	NA
14	1	NEGATIVE	-0.87	1.31	NA
15	1	NEGATIVE	0.33	0.05	NA
15	3	NEGATIVE	-1.76	-0.3	NA
15	3	SPIKE_IN	-2.31	-0.31	NA
16	1	NEGATIVE	0.42	1.66	NA
16	3	NEGATIVE	0.03	1.56	NA
16	3	SPIKE_IN	-0.34	-0.62	NA
17	1	NEGATIVE	NA	-0.32	NA
18	1	NEGATIVE	0.73	2.03	NA
19	1	NEGATIVE	0.13	0.05	NA
19	4	NEGATIVE	-1.19	-0.63	NA
20	1	NEGATIVE	-1.09	1.2	NA
21	1	NEGATIVE	-1.08	0.43	NA
22	1	NEGATIVE	1.52	1.97	NA
23	1	NEGATIVE	-2.05	-1.16	NA
24	1	NEGATIVE	-0.49	1.28	NA
25	1	NEGATIVE	-0.15	-0.77	NA
26	1	NEGATIVE	-0.99	-0.37	NA
27	1	NEGATIVE	-1.17	-0.26	NA
27	3	NEGATIVE	-3.01	-0.62	NA
27	3	SPIKE_IN	-2.06	0.24	NA
28	1	NEGATIVE	-0.47	2.03	NA
29	1	NEGATIVE	0.46	2.74	NA
30	1	NEGATIVE	-0.04	0.62	NA
30	4	NEGATIVE	-0.88	0.26	NA
31	1	NEGATIVE	-1.7	1.45	NA
32	1	NEGATIVE	1.93	-1.52	NA
33	1	NEGATIVE	-1.3	-5.02	NA
34	1	NEGATIVE	-0.7	0.78	NA
34	3	NEGATIVE	-2.63	0.12	NA
34	3	SPIKE_IN	-2.5	0.28	NA
35	1	NEGATIVE	-1.75	-5.61	NA
36	1	NEGATIVE	-3.45	-4.15	NA
37	1	NEGATIVE	-0.37	0.98	NA
38	1	NEGATIVE	-2.07	0.02	NA
39	1	NEGATIVE	-0.83	0.2	NA
40	1	NEGATIVE	-2.65	-4.52	NA
41	1	NEGATIVE	-0.07	-0.07	NA
41	2	NEGATIVE	-1.25	-0.19	NA
42	1	NEGATIVE	-0.32	-0.43	NA
43	1	NEGATIVE	-0.2	0.14	NA
44	1	NEGATIVE	-0.27	-0.52	NA
44	2	NEGATIVE	-1.5	-0.14	NA
45	1	NEGATIVE	1.26	0.79	NA
45	2	NEGATIVE	-1.35	0.5	NA
46	1	NEGATIVE	-0.62	0.92	NA
47	1	NEGATIVE	-0.46	0.55	NA
48	1	NEGATIVE	-1.45	1.53	NA
49	1	NEGATIVE	-1.67	-0.83	NA
50	1	NEGATIVE	0.58	-3.09	NA
50	4	NEGATIVE	0.15	-2.08	NA
51	1	NEGATIVE	0.63	2.04	NA
52	1	NEGATIVE	-4.08	-6.07	NA
53	1	NEGATIVE	-0.11	1.09	NA
53	4	NEGATIVE	-0.38	1.68	NA
54	1	NEGATIVE	-1.9	-0.01	NA
55	1	NEGATIVE	-1.55	0.38	NA
56	1	NEGATIVE	1.34	-2.13	NA
56	2	NEGATIVE	-0.45	-1.12	NA
57	1	NEGATIVE	-1.26	0.9	NA
57	2	NEGATIVE	-2.35	0.97	NA
58	1	NEGATIVE	-0.82	-0.1	NA
59	1	NEGATIVE	-0.07	0.2	NA
60	1	NEGATIVE	0.21	2.38	NA
61	1	NEGATIVE	-0.56	0.9	NA
62	1	NEGATIVE	-2.23	-3.4	NA
63	1	NEGATIVE	-2.16	0.02	NA
64	1	NEGATIVE	-0.93	0.04	NA
64	4	NEGATIVE	-1.3	0.26	NA
65	1	NEGATIVE	-1.31	-1.49	NA
66	1	NEGATIVE	-0.39	-1.11	NA
67	1	NEGATIVE	0.92	0.99	NA
67	3	NEGATIVE	0.56	1.24	NA
67	3	SPIKE_IN	0.37	0.75	NA
68	1	NEGATIVE	-1.38	-0.82	NA
68	2	NEGATIVE	-2.28	-0.42	NA
69	1	NEGATIVE	-1.82	1.07	NA
70	1	NEGATIVE	-0.37	0.52	NA
70	4	NEGATIVE	-1.6	0.34	NA
71	1	NEGATIVE	0.73	-0.56	NA
71	2	NEGATIVE	-0.8	-0.69	NA
72	1	NEGATIVE	-2.83	-0.05	NA
73	1	POSITIVE	-5.3	-3.36	17
74	1	POSITIVE	0.33	2.27	30
75	1	POSITIVE	-5.25	-1.92	16
76	1	POSITIVE	0.45	1.82	29
77	1	POSITIVE	-1.32	-0.76	12
78	1	POSITIVE	-2.68	-0.91	29
79	1	POSITIVE	-3.35	-1.47	23
80	1	POSITIVE	-0.5	1.48	20
81	1	POSITIVE	-4.3	0.28	23
82	1	POSITIVE	-3.9	-2.23	24
83	1	POSITIVE	-6.35	-4.35	14
84	1	POSITIVE	-5.65	-5.78	21
85	1	POSITIVE	-7.45	-4.04	15
86	1	POSITIVE	-4.73	-1.25	24
87	1	POSITIVE	-4.57	1.5	21
88	1	POSITIVE	-7.09	-4.84	16
89	1	POSITIVE	-4.25	-2.35	16
90	1	POSITIVE	-4.99	-5.32	17
91	1	POSITIVE	0.21	1.74	17
92	1	POSITIVE	-0.87	0.13	27
93	1	POSITIVE	-3.82	0.34	22
94	1	POSITIVE	-6.16	-0.93	19
95	1	POSITIVE	-4.38	-3.39	20
96	1	POSITIVE	-0.73	-0.12	28
97	1	POSITIVE	-4.18	-2.34	26
98	1	POSITIVE	-3.75	-3.28	24
99	1	POSITIVE	-1.73	1.4	24
100	1	POSITIVE	-2.82	-2.46	18
101	1	POSITIVE	0.62	1.01	26
102	1	POSITIVE	-0.02	1.64	14
103	1	POSITIVE	-5.25	-2.47	15
104	1	POSITIVE	-3.98	-0.14	29
105	1	POSITIVE	-6.16	-3.56	21
106	1	POSITIVE	-4	-0.75	25
107	1	POSITIVE	0.52	0.65	12
108	1	POSITIVE	-4.65	-4.09	22
109	1	POSITIVE	-5.15	-5.52	12
110	1	POSITIVE	-3	-3.44	24
111	1	POSITIVE	-5.78	-4.52	25
112	1	POSITIVE	-5.26	0.48	21
113	1	POSITIVE	-5.92	-1.58	12
114	1	POSITIVE	-6.89	-6.82	23
115	1	POSITIVE	-6.18	-4.39	19
116	1	POSITIVE	-4.34	-0.68	14
117	1	POSITIVE	-6.15	-2.55	17
118	1	POSITIVE	-6.09	-2.68	15
119	1	POSITIVE	-3.21	-0.5	23
120	1	POSITIVE	-2.31	-0.84	28
121	1	POSITIVE	-2.34	0.26	28
122	1	POSITIVE	-5.17	-1.43	14
123	1	POSITIVE	-4.78	-0.4	22
124	1	POSITIVE	-5.83	-3.81	25
125	1	POSITIVE	-6.25	-3.51	18
126	1	POSITIVE	-2.49	0.08	23
127	1	POSITIVE	-3.54	-0.11	26
128	1	POSITIVE	-1.72	0.19	21
129	1	POSITIVE	-4.02	-1.59	25
130	1	POSITIVE	-4.37	-2.8	29
131	1	POSITIVE	-1.07	-1.47	24
132	1	POSITIVE	-1.46	-0.94	22
133	1	POSITIVE	-3.59	-6.04	16
134	1	POSITIVE	-4.71	-2.43	28
135	1	POSITIVE	0.15	-0.24	20
136	1	POSITIVE	-6.12	-2.37	15
137	1	POSITIVE	-4.21	-2.3	18
138	1	POSITIVE	-3.5	-1.29	21
139	1	POSITIVE	-4.31	-2.71	20
140	1	POSITIVE	-0.24	-0.62	27
141	1	POSITIVE	-2.7	-0.66	25
142	1	POSITIVE	-6.7	-5.51	17
143	1	POSITIVE	-4.19	-1	24
144	1	POSITIVE	-4.57	-3.19	24
145	2	DELTA	-6.52	-5.31	27
146	2	DELTA	-7.63	-6.36	18
147	2	DELTA	-7.69	-3.14	19
148	2	DELTA	-7.8	-6.16	17
149	2	DELTA	-8.88	-7.44	19
150	2	DELTA	-10.11	-8.98	17
151	2	DELTA	-7.97	-2.72	16
152	1	N_GENE	-8.52	-2.91	24
153	1	N_GENE	-6.59	-4.33	23
154	1	N_GENE	-6.01	-3.98	30
155	1	N_GENE	-7.24	-2.74	20
156	4	OMICRON	-4.56	-4.54	23
157	4	OMICRON	-4.59	-3.88	23
158	4	OMICRON	-5.91	-5.87	24
